# Supplementary material for: Biocatalyzed Synthesis of Flavor Esters and Polyesters: A Design of Experiments (DoE) Approach
Source: Int J Mol Sci. 2021 Aug 6;22(16):8493. doi: 10.3390/ijms22168493 (PMC8395215; doi:10.3390/ijms22168493)
Supplement: Supplementary file 1 [file ijms-22-08493-s001.zip]

Archive with 1 entries (1 files):
- ijms-1308422-supplementary.pdf
